# Supplementary material for: Molecular characterization of invasive capsule null Neisseria meningitidis in South Africa
Source: BMC Microbiol. 2017 Feb 21;17:40. doi: 10.1186/s12866-017-0942-5 (PMC5320719; doi:10.1186/s12866-017-0942-5)
Supplement: Additional file 2: Table S1. — Epidemiological information, molecular characterization and genome characteristics of all Neisseria meningitidis isolates analyzed in this study (n = 94). (XLSX 18 kb) [file 12866_2017_942_MOESM2_ESM.xlsx]

## Sheet: Sheet1
Clonal complex	PubMLST id	ENA accession	Country of Origin	Year of isolation	Infection status	Strain designation	Approx genome size (bp)	No. of contigs	N50 (bp)	fHbp family/ fHbp subfamily	NHBA peptide
ST-53	30	None	Germany	1999	Carriage	NG: P1.7,30-3: F5-5: ST-53 (cc53)	2145295	1	2145295	2/A	58
	972	ERR133719	Czech Republic	1993	Carriage	NG: P1.7,30: F1-2: ST-53 (cc53)	2086958	177	34059	2/A	58
	984	ERR133728	Czech Republic	1993	Carriage	NG: P1.7,30-2: F1-13: ST-53 (cc53)	2086353	155	40656	2/A	58
	1639	ERR137118	Czech Republic	1993	Carriage	NG: P1.7,30: F1-2: ST-53 (cc53)	2095123	198	34225	2/A	58
	1649	ERR137128	Czech Republic	1993	Carriage	NG: P1.7,30: F1-13: ST-53 (cc53)	2088196	150	41128	2/A	58
	1654	ERR137131	Czech Republic	1993	Carriage	NG: P1.7,30-2: F1-13: ST-123 (cc53)	2086742	169	34341	2/A	58
	2222	ERR137150	Czech Republic	1993	Carriage	NG: P1.7,30-4: F3-9: ST-124 (cc53)	2100494	175	39068	2/A	58
	8169	ERR137184	Czech Republic	1993	Carriage	NG: P1.7,30-5: F1-13: ST-53 (cc53)	2098030	152	37525	2/A	58
	8177	ERR133778	Czech Republic	1993	Carriage	NG: P1.12-4,16-8: F1-13: ST-53 (cc53)	2100968	163	33949	2/A	58
	8181	ERR133782	Czech Republic	1993	Carriage	NG: P1.7,30: F1-2: ST-53 (cc53)	2091984	194	33426	2/A	58
	26253	ERR406569	UK	2011	Carriage	NG: P1.7,30-7: F1-2: ST-53 (cc53)	2098335	184	42342	2/A	58
	26263	ERR406579	UK	2011	Carriage	NG: P1.7-2,30-5: F1-2: ST-53 (cc53)	2094245	171	45788	2/A	58
	26267	ERR406583	UK	2011	Carriage	NG: P1.7,30-2: F1-2: ST-53 (cc53)	2089516	127	62828	2/A	58
	26271	ERR406587	UK	2012	Carriage	NG: P1.7,30-3: F1-2: ST-53 (cc53)	2085831	181	53110	2/A	58
	26274	ERR406590	UK	2012	Carriage	NG: P1.7,30-3: F1-2: ST-53 (cc53)	2099254	163	46913	2/A	58
	26283	ERR406599	UK	2011	Carriage	NG: P1.7,30: F1-2: ST-2441 (cc53)	2093733	141	72612	2/A	58
	26320	ERR406636	UK	2011	Carriage	NG: P1.7,30-5: F1-210: ST-53 (cc53)	2084589	152	49846	2/A	58
	26325	ERR406641	UK	2012	Carriage	NG: P1.7,30-2: F1-2: ST-53 (cc53)	2099528	153	48389	2/A	58
	26326	ERR406642	UK	2011	Carriage	NG: P1.7,30-3: F1-2: ST-53 (cc53)	2095080	173	40353	2/A	58
	26336	ERR406652	UK	2012	Carriage	NG: P1.7,30-2: F1-2: ST-53 (cc53)	2095257	146	57623	2/A	58
	26344	ERR406660	UK	2011	Carriage	NG: P1.7-2,30-1: F1-2: ST-53 (cc53)	2091793	154	57928	2/A	58
	26350	ERR406665	UK	2011	Carriage	NG: P1.7,30-3: F1-2: ST-53 (cc53)	2074823	203	37591	2/A	58
	26355	ERR406670	UK	2011	Carriage	NG: P1.7,30-5: F1-2: ST-53 (cc53)	2102044	188	42480	2/A	58
	26365	ERR406680	UK	2012	Carriage	NG: P1.7,30-3: F1-2: ST-53 (cc53)	2093125	179	45837	2/A	58
	26372	ERR406687	UK	2012	Carriage	NG: P1.7,30-3: F1-2: ST-53 (cc53)	2104019	159	42723	2/A	58
	26382	ERR406697	UK	2011	Carriage	NG: P1.7,30-5: F1-210: ST-53 (cc53)	2084160	181	45756	2/A	58
	26383	ERR406698	UK	2011	Carriage	NG: P1.7,30-2: F1-2: ST-53 (cc53)	2098926	192	43087	2/A	58
	26394	ERR406709	UK	2011	Carriage	NG: P1.7,30: F1-2: ST-2441 (cc53)	2087485	217	38541	2/A	58
	26399	ERR406714	UK	2011	Carriage	NG: P1.7,30: F1-2: ST-53 (cc53)	2115750	202	40895	2/A	58
	26402	ERR406717	UK	2011	Carriage	NG: P1.7,30-2: F1-2: ST-53 (cc53)	2093395	199	40014	2/A	58
	26415	ERR406730	UK	2011	Carriage	NG: P1.7,30-3: F1-2: ST-53 (cc53)	2091254	212	40601	2/A	58
	26419	ERR406734	UK	2011	Carriage	NG: P1.7,30: F1-2: ST-53 (cc53)	2102519	171	45735	2/A	58
	26444	ERR406759	UK	2011	Carriage	NG: P1.7,30-7: F1-2: ST-53 (cc53)	2099273	212	37220	2/A	58
	26445	ERR406760	UK	2012	Carriage	NG: P1.7,30-3: F1-2: ST-53 (cc53)	2100574	163	37850	2/A	58
	26451	ERR406766	UK	2011	Carriage	NG: P1.7,30: F1-2: ST-53 (cc53)	2081029	171	45568	2/A	58
	26457	ERR406772	UK	2011	Carriage	NG: P1.7,30: F1-2: ST-53 (cc53)	2099175	184	39403	2/A	58
	26466	ERR406781	UK	2012	Carriage	NG: P1.7,30-3: F1-2: ST-53 (cc53)	2095506	214	35648	2/A	58
	26474	ERR406789	UK	2011	Carriage	NG: P1.7,30-2: F1-2: ST-53 (cc53)	2100594	148	45514	2/A	58
	26500	ERR406815	UK	2012	Carriage	NG: P1.7,30-2: F1-2: ST-53 (cc53)	2097852	179	41400	2/A	58
	26518	ERR406833	UK	2012	Carriage	NG: P1.7,30-3: F1-2: ST-53 (cc53)	2098884	155	42430	2/A	58
	26522	ERR406837	UK	2012	Carriage	NG: P1.7,30: F1-2: ST-2441 (cc53)	2099850	135	80891	2/A	58
	29312	ERR519789	South Africa	2006	Invasive	NG: P1.7-2,30: F1-2: ST-53 (cc53)	2104685	119	43300	2/A	191
	36135	ERR976864	Ireland	2012	Invasive	NG: P1.7,30: F1-6: ST-53 (cc53)	2105077	119	63772	2/A	58
	38889	None	Italy	2012	Carriage	NG: P1.7,30: F1-5: ST-53 (cc53)	2049750	189	18121	2/A	58
	38943	None	Italy	2013	Carriage	NG: P1.7,30-3: F1-2: ST-53 (cc53)	2071425	159	22868	2/A	58
	38946	None	Italy	2013	Carriage	NG: P1.18-1,3: F1-2: ST-53 (cc53)	2027967	250	13654	2/A	58
	38953	None	Italy	2013	Carriage	NG: P1.7,30: F1-2: ST-53 (cc53)	2055930	176	19654	2/A	58
	38954	None	Italy	2013	Carriage	NG: P1.7,30: F1-7: ST-11167 (cc53)	2066728	175	20704	2/A	58
	38956	None	Italy	2013	Carriage	NG: P1.7,30-2: F1-5: ST-11133 (cc53)	2053748	195	18393	2/A	58
ST-198	21389	ERR310995	Austria	2012	Invasive	NG: P1.18,25-15: F5-5: ST-823 (cc198)	2072066	138	51459	1/B	10
	26328	ERR406644	UK	2012	Unknown	NG: P1.18,25: F5-5: ST-823 (cc198)	2089889	113	74092	1/B	10
	26362	ERR406677	UK	2011	Unknown	NG: P1.18,25: F5-5: ST-823 (cc198)	2090590	157	53622	1/B	10
	26376	ERR406691	UK	2011	Unknown	NG: P1.18,25-1: F5-5: ST-10479 (cc198)	2098591	200	39537	3/A	10
	26454	ERR406769	UK	2011	Unknown	NG: P1.5-2,10-49: F5-5: ST-823 (cc198)	2084975	193	37200	1/B	10
	26458	ERR406773	UK	2012	Unknown	NG: P1.5-2,10-49: F5-5: ST-823 (cc198)	2080243	196	36697	1/B	10
	26481	ERR406796	UK	2011	Unknown	NG: P1.18,25-1: F5-5: ST-10479 (cc198)	2099838	168	51372	3/A	10
	26483	ERR406798	UK	2012	Unknown	NG: P1.5-2,10-49: F5-5: ST-823 (cc198)	2083366	131	48987	1/B	10
	26495	ERR406810	UK	2012	Unknown	NG: P1.18,25-37: F5-5: ST-823 (cc198)	2080149	166	54249	1/B	10
	26523	ERR406838	UK	2011	Unknown	NG: P1.18,25: F5-5: ST-823 (cc198)	2086643	113	55637	1/B	10
	28109	ERR473176	UK	2013	Invasive	NG: P1.18,25-14: F-ND: ST-823 (cc198)	2077201	143	37036	1/B	10
	37603	None	Canada	Unknown	Invasive	NG: P1.19,ND: F5-5: ST-198 (cc198)	2154992	25	7593	3/A	10
	34635	None	USA	1998	Carriage	NG: P1.18,25-1: F5-5: ST-198 (cc198)	1912936	360	188031	3/A	10
ST-1136	19999	ERR170970	UK	2010	Invasive	NG: P1.12-17,4-1: F3-6: ST-1136 (cc1136)	2061868	144	42306	3/A	554
	20568	None	Canada	2009	Invasive	NG: P1.18-4,25: F4-1: ST-1136 (cc1136)	2056076	152	27668	3/A	145
	26351	ERR406666	UK	2012	Unknown	NG: P1.18-4,25: F4-1: ST-10480 (cc1136)	2109512	196	34884	3/A	145
	26422	ERR406737	UK	2011	Unknown	NG: P1.18-4,25: F4-1: ST-10480 (cc1136)	2088468	233	33274	3/A	145
	36133	ERR976874	Ireland	2015	Invasive	NG: P1.18-4,25-31: F3-9: ST-1136 (cc1136)	2148812	108	55646	3/A	145
	36815	ERR957608	Ireland	2015	Invasive	NG: P1.18-4,25-31: F3-9: ST-1136 (cc1136)	2149725	116	56198	3/A	145
ST-41/44	26288	ERR406604	UK	2012	Unknown	NG: P1.17,16-3: F5-5: ST-3243 (cc41/44)	2163495	180	52379	1/B	710
	26293	ERR406609	UK	2012	Unknown	NG: P1.7-2,2: F1-5: ST-41 (cc41/44)	2098529	154	40808	1/B	2
	26378	ERR406693	UK	2012	Unknown	NG: P1.7-2,4: F1-5: ST-41 (cc41/44)	2102654	198	36139	1/B	2
	26463	ERR406778	UK	2011	Unknown	NG: P1.7-2,4: F1-5: ST-41 (cc41/44)	2097257	176	45840	1/B	2
	26484	ERR406799	UK	2011	Unknown	NG: P1.17,16-3: F5-5: ST-3243 (cc41/44)	2166337	228	36888	1/B	710
	26485	ERR406800	UK	2011	Unknown	NG: P1.7-2,4: F1-5: ST-41 (cc41/44)	2105468	190	43673	1/B	2
	26492	ERR406807	UK	2011	Unknown	NG: P1.7-2,4: F1-5: ST-41 (cc41/44)	2101154	137	45970	1/B	2
	38927	None	Italy	2013	Carriage	NG: P1.18-1,3: F1-84: ST-414 (cc41/44)	2090003	167	22192	2/A	2
	37616 c	ERR519785	South Africa	2013	Invasive	NG: P1.7-1,1: F3-20: ST-11147 (cc41/44)	2016190	181	19967	2/A	312
ST-1117	26341	ERR406657	UK	2012	Unknown	NG: P1.7-1,1: F3-7: ST-1117 (cc1117)	2114682	156	39419	2/A	239
	26998	ERR351662	UK	Unknown	Unknown	NG: P1.18-1,30: F3-7: ST-1117 (cc1117)	2108735	214	32834	2/A	NDb
	26999	ERR351663	UK	Unknown	Unknown	NG: P1.18-1,30: F3-7: ST-1117 (cc1117)	2108209	214	32838	2/A	239
ST-213	26467	ERR406782	UK	2012	Unknown	NG: P1.22,14: F5-5: ST-213 (cc213)	2224812	255	37780	2/A	248
ST-192	29306	ERR519863	South Africa	2010	Invasive	NG: P1.18-11,42-2: FΔ: ST-192 (cc192)	2040849	111	46259	3/A	704
	41961	ERR1805705	South Africa	2011	Invasive	NG: P1.18-11,42-2: FΔ: ST-192 (cc192)	1995940	447	7344	3/A	NDb
	41860	ERR1805704	South Africa	2012	Invasive	NG: P1.18-11,42-2: FΔ: ST-192 (cc192)	2003633	489	7130	3/A	NDb
	35416	ERR903637	Burkina Faso	2003	Invasive	NG: P1.18-11,42: FΔ: ST-192 (cc192)	2022469	252	19910	3/A	704
	35417	ERR903631	Burkina Faso	2003	Invasive	NG: P1.18-11,42: FΔ: ST-192 (cc192)	2025752	264	21188	3/A	704
	35418	ERR903647	Burkina Faso	2004	Carriage	NG: P1.18-11,42: FΔ: ST-192 (cc192)	2024513	227	24711	3/A	704
	35419	ERR903634	Burkina Faso	2004	Carriage	NG: P1.18-11,42: FΔ: ST-192 (cc192)	2020581	292	19063	3/A	704
	42224	None	Malawi	2005	Carriage	NG: P1.18-11, 42-2: FΔ: ST-192 (cc192)	2040471	94	56858	3/A	704
	42227	None	Malawi	2005	Carriage	NG: P1.18-11, 42-2: FΔ: ST-192 (cc192)	2042345	104	56856	3/A	704
	42237	None	Malawi	2005	Carriage	NG: P1.18-11, 42-2: FΔ: ST-192 (cc192)	2042666	107	56858	3/A	704
	42238	None	Malawi	2005	Carriage	NG: P1.18-11, 42-2: FΔ: ST-192 (cc192)	2041750	96	53482	3/A	704
	42251	None	Malawi	2006	Carriage	NG: P1.18-11, 42-2: FΔ: ST-192 (cc192)	2042182	100	54124	3/A	704
	42256	None	Malawi	2006	Carriage	NG: P1.18-11,42-2: FΔ: ST-192 (cc192)	2041768	98	54124	3/A	704
a : nadA was absent in all isolates analyzed
b : sequence data for nhba are incomplete
c: PubMLST ID 37616 is an invasive unencapsulated N. meningitidis isolate which lacks the genes required for polysaccharide synthesis and transport in regions A and C of the capsule polysaccharide synthesis locus, but does not possess the capsule null locus, and was therefore excluded from further analysis
Abbreviations: fHbp, factor-H binding protein; NHBA, neisserial heparin-binding antigen; NG, nongroupable; P1, PorA; F, FetA; ST, sequence type; cc, clonal complex; Δ, gene deletion, ND: not defined.
