# Supplementary material for: Molecular characterization of invasive capsule null Neisseria meningitidis in South Africa
Source: BMC Microbiol. 2017 Feb 21;17:40. doi: 10.1186/s12866-017-0942-5 (PMC5320719; doi:10.1186/s12866-017-0942-5)
Supplement: Additional file 3: Table S2. — Variable core loci (n = 2) identified in clonal complex 192 capsule null Neisseria meningitidis isolates 41860 and 41961, obtained from a patient with recurrent invasive meningococcal disease in 2011 and 2012, respectively. (XLSX 9 kb) [file 12866_2017_942_MOESM3_ESM.xlsx]

## Sheet: Sheet1
PubMLST locus ID	Alternate locus ID	PubMLST allele		Gene length (bp)	SNP position	SNP	Product	Function
		Isolate 41961	Isolate 41860
NEIS0406	NMB1814	71	292	1080	954	G→A	3-dehydroquinate synthase	Amino acid metabolism
NEIS1155	NMB1254	12	241	594	513	C→T	GTP cyclohydrolase II	Metabolism of cofactors and vitamins
Abbreviations: SNP, Single nucleotide polymorphism
