# Supplementary material for: Molecular characterization of invasive capsule null Neisseria meningitidis in South Africa
Source: BMC Microbiol. 2017 Feb 21;17:40. doi: 10.1186/s12866-017-0942-5 (PMC5320719; doi:10.1186/s12866-017-0942-5)
Supplement: Additional file 4: Table S3. — Putative virulence loci (n = 117) analyzed in 51 carriage and 14 invasive capsule null meningococci, adapted from Schoen et al. [30]. (XLSX 13 kb) [file 12866_2017_942_MOESM4_ESM.xlsx]

## Sheet: Sheet1
Gene	PubMLST Neisseria database locus identifier	Function
env/ lpxC	NEIS0001	UDP-3-O-[3-hydroxymyristoyl] N-acetylglucosamine deacetylase
kdtA	NEIS2152	3-deoxy-D-manno-octulosonic-acid transferase
lgtA	NEIS1902	Lacto-N-neotetraose biosynthesis glycosyl transferase
lgtB	NEIS1901	Lacto-N-neotetraose biosynthesis glycosyl transferase
lgtE	NEIS1900	Lacto-N-neotetraose biosynthesis glycosyl transferase
lgtF	NEIS1618	Beta-1,4 glucosyltransferase
lst	NEIS0899	Alpha-2,3-sialyltransferase
rfaC	NEIS2134	Heptosyl transferase I
lpxA	NEIS0168	UDP-N-acetylglucosamine acyltransferase
lpxB	NEIS0191	Lipid-A-disaccharide synthase
lpxD	NEIS0171	UDP-3-O-[3-hydroxymyristoyl] glucosamine N-acyltransferase
pgm	NEIS0743	Phosphoglucomutase
rfaD	NEIS0773	ADP-D-beta-D heptose epimerase
rfaE	NEIS0769	D-beta-D-heptose-7-phosphate kinase
rfaF	NEIS1456	Heptosyltransferase II
rfaK	NEIS1619	Alpha-1,2 N-acetylglucosamine transferase
nadA	NEIS1969	Adhesin/invasin
omp85	NEIS0173	Outer membrane protein OMP85
ompH	NEIS0172	Putative outer membrane protein
opa	NEIS1719	Opa1800 OMP
opcA	NEIS2198	OpcA
opcB	NEIS1877	Hypothetical protein
pglA	NEIS0213	Pilin glycosyltransferase
pglB	NEIS0399	Protein glycosylation
pglC	NEIS0397	Pilin glycosylation protein
pglD	NEIS0396	Pilin glycosylation protein
pilC1	NEIS0371	Type IV pilus associated protein
pilC2	NEIS0033	Type IV pilus associated protein
pilE	NEIS0210	Pilus genes
pilF	NEIS1844	Pilus genes
pilG	NEIS1838	Pilus genes
pilT-1	NEIS0036	Type IV pilus retraction ATPase PilT
pilT-2	NEIS0721	pilT_like protein
pilV	NEIS0487	Minor pilin
porA	NEIS1364	PorA, porin, class 1 outer membrane protein
rmpM	NEIS1783	Outer membrane protein class 4
-	NEIS2438	Putative large exoprotein involved in heme utilization or adhesion of ShlA/HecA/FhaA family
-	NEIS0444	hemagglutinin
-	NEIS0443	TpsA activation/secretion protein TpsB
bcp	NEIS0704	Hypothetical protein
bfrA	NEIS1108	Bacterioferritin A
bfrB	NEIS1107	Bacterioferritin B
fbpA	NEIS0578	Major ferric iron binding protein
fbpB	NEIS0577	Putative iron-uptake permease inner membrane protein
fetB2	NEIS0340	Ferric enterobactin transporter binding protein
fur	NEIS0197	Ferric uptake regulation protein
-	NEIS1966	Putative inner membrane transport protein
-	NEIS1965	Putative inner membrane transport protein
-	NEIS1964	Putative membrane transport solute-binding protein
lbpA	NEIS1468	Lactoferrin binding protein A
lbpB	NEIS1469	Lactoferrin binding protein B
tbpA	NEIS1690	Transferrin binding protein A
tbpB	NEIS1691	Transferrin binding protein B
-	NEIS1887	TonB-dependent receptor protein, FhuA
-	NEIS0338	Ferric siderophore receptor protein
-	NEIS0387	TonB-dependent receptor
-	NEIS1282	Putative TonB-dependent receptor protein
nhba	NEIS2109	Putative periplasmic protein
tspA	NEIS1829	Neisseria-specific antigen protein TspA
tspB	NEIS1866	TspB protein
-	NEIS1806	putative zinc-binding protein
-	NEIS1805	hypothetical protein
frpC	NEIS1344	RTX iron-regulated frpc protein outer membrane
-	NEIS1560	Hemolysin
-	NEIS2434	RTX toxin activating lysine-acyltransferase
-	NEIS2502	putative FrpA/C-activating lysine-acyltransferase
dsbA	NEIS1760	Putative thiol:disulphide interchange protein
dsbA	NEIS1885	Thiol:disulfide interchange protein
dsbA	NEIS0273	Putative thiol:disulphide interchange protein
iga	NEIS0651	IgA1 protease
kat	NEIS0211	Catalase (KatA)
sodB	NEIS0825	Superoxide dismutase sodB
sodC	NEIS1339	Superoxide dismutase sodC
-	NEIS0035	PilT-like protein
-	NEIS2495	putative VapD-like protein
-	NEIS2103	putative protease
-	NEIS0528	putative periplasmic binding protein
-	NEIS0978	putative surface fibril protein
-	NEIS1658	periplasmic type I secretion system protein
-	NEIS1750	hypothetical protein
fabZ	NEIS0170	3R-hydroxymyristoyl ACP dehydrase
gna1870	NEIS0349	Factor H-binding protein
gna1946	NEIS1917	Putative lipoprotein
hap	NEIS1959	IgA-specific serine endopeptidase
hemH	NEIS0669	Ferrochelatase
hemH	NEIS0709	Phosphoribosylaminoimidazole-succinocarboxamide synthase
misR/phoP	NEIS0537	Putative two-component system regulator
misS/phoQ	NEIS0536	Putative two-component system sensor kinase
mtrC	NEIS1634	Membrane fusion protein
mtrD	NEIS1633	Drug efflux protein
mtrE	NEIS1632	Putative outer membrane lipoprotein
mtrR	NEIS1635	Transcriptional regulator mtR
narE	NEIS2492	ADP-ribosyltransferase NarE
natC	NEIS1657	natC, periplasmic type I secretion system protein
nlpD	NEIS1418	Putative membrane peptidase
norZ	NEIS1548	Nitric oxide reductase
nspA	NEIS0612	Outer membrane protein
nth	NEIS0472	Endonuclease III
prc	NEIS1270	Putative carboxy-terminal processing protease
vacJ	NEIS1933	Periplasmic/outer membrane protein
vapA	NEIS1859	Autotransporter A VapA
virG	NEIS1454	Virulence associated protein
ctrG	NEIS0049	Putative transcriptional accessory protein
csc	NEIS0051	polysialyltransferase
ctrA	NEIS0055	capsule polysaccharide export outer membrane protein
ctrB	NEIS0056	capsule polysaccharide export inner membrane protein
ctrC	NEIS0057	capsule polysaccharide export inner membrane protein
ctrD	NEIS0058	capsule polysaccharide export ATP-binding protein
ctrE	NEIS0066	capsule translocation
ctrF	NEIS0067	capsule translocation
csaA	NEIS2157	csaA / UDP-N-acetyl-D-glucosamine 2-epimerase
csaB	NEIS2158	csaB / polymerase linking UDP-ManNAc monomers
csaC	NEIS2159	csaC / O-acetyltransferase
csaD	NEIS2160	csaD / capsule transport
csb	NEIS2161	polysialyltransferase
csw	NEIS2162	D-galactose and sialic acid
csy	NEIS2163	D-glucose and sialic acid
